# Supplementary material for: Health Needs Assessment: Chronic Kidney Disease Secondary to Type 2 Diabetes Mellitus in a Population without Social Security, Mexico 2016–2032
Source: Int J Environ Res Public Health. 2022 Jul 25;19(15):9010. doi: 10.3390/ijerph19159010 (PMC9332051; doi:10.3390/ijerph19159010)
Supplement: Supplementary file 1 [file ijerph-19-09010-s001.zip]

Archive with 6 entries (6 files):
- Supplementary table S1 20 to 29_sims.xlsx
- Supplementary table S2 30 to 39_sims.xlsx
- Supplementary table S3 40 to 49_sims.xlsx
- Supplementary table S4 50 to 59_sims.xlsx
- supplementary table S5 60 to 69_sims.xlsx
- Supplementary table S6 70 to 79_sims.xlsx
