# Supplementary material for: Health Needs Assessment: Chronic Kidney Disease Secondary to Type 2 Diabetes Mellitus in a Population without Social Security, Mexico 2016–2032
Source: Int J Environ Res Public Health. 2022 Jul 25;19(15):9010. doi: 10.3390/ijerph19159010 (PMC9332051; doi:10.3390/ijerph19159010)
Supplement: Supplementary file 1 [file ijerph-19-09010-s001.zip › Supplementary table S1 20 to 29_sims.xlsx]

## Sheet: Summary_20 to 29_sims
	T2DM with normoalbuminuria	T2DM with normoalbuminuria	T2DM with normoalbuminuria	T2DM with normoalbuminuria	T2DM with normoalbuminuria	T2DM with normoalbuminuria	normoalbuminuria	T2DM with microalbuminuria	T2DM with microalbuminuria	T2DM with microalbuminuria	T2DM with microalbuminuria	T2DM with microalbuminuria	T2DM with microalbuminuria	T2DM with microalbuminuria	T2DM with macroalbuminuria	T2DM with macroalbuminuria	T2DM with macroalbuminuria	T2DM with macroalbuminuria	T2DM with macroalbuminuria	T2DM with macroalbuminuria	T2DM with macroalbuminuria	Terminal CKD	Terminal CKD	Terminal CKD	Terminal CKD	Terminal CKD	Terminal CKD	Terminal CKD	Death	Death	Death	Death	Death	Death	Death
Estimate	Min	0.25	0.5	Mean	0.75	Max	Var	Min	0.25	0.5	Mean	0.75	Max	Var	Min	0.25	0.5	Mean	0.75	Max	Var	Min	0.25	0.5	Mean	0.75	Max	Var	Min	0.25	0.5	Mean	0.75	Max	Var
1	0	1	1	0.9636	1	1	0.0350785	0	0	0	0.02	0	1	0.019602	0	0	0	0.0006	0	1	0.0005997	0	0	0	0.001	0	1	0.0009991	0	0	0	0.0148	0	1	0.0145824
2	0	1	1	0.9285	1	1	0.0663944	0	0	0	0.0367	0	1	0.0353566	0	0	0	0.0022	0	1	0.00219538	0	0	0	0.0025	0	1	0.002494	0	0	0	0.0301	0	1	0.0291969
3	0	1	1	0.8964	1	1	0.0928763	0	0	0	0.0525	0	1	0.0497487	0	0	0	0.0038	0	1	0.00378594	0	0	0	0.0026	0	1	0.0025935	0	0	0	0.0447	0	1	0.0427062
4	0	1	1	0.8671	1	1	0.115249	0	0	0	0.0669	0	1	0.0624306	0	0	0	0.0057	0	1	0.00566808	0	0	0	0.003	0	1	0.0029913	0	0	0	0.0573	0	1	0.0540221
5	0	1	1	0.8376	1	1	0.13604	0	0	0	0.079	0	1	0.0727663	0	0	0	0.0078	0	1	0.00773993	0	0	0	0.0034	0	1	0.00338878	0	0	0	0.0722	0	1	0.0669939
6	0	1	1	0.81	1	1	0.153915	0	0	0	0.0886	0	1	0.0807581	0	0	0	0.0098	0	1	0.00970493	0	0	0	0.0041	0	1	0.0040836	0	0	0	0.0875	0	1	0.0798517
7	0	1	1	0.7833	1	1	0.169758	0	0	0	0.0986	0	1	0.0888869	0	0	0	0.0125	0	1	0.012345	0	0	0	0.0048	0	1	0.00477744	0	0	0	0.1008	0	1	0.0906484
8	0	1	1	0.7523	1	1	0.186363	0	0	0	0.1097	0	1	0.0976757	0	0	0	0.0139	0	1	0.0137082	0	0	0	0.006	0	1	0.0059646	0	0	0	0.1181	0	1	0.104163
9	0	0	1	0.7273	1	1	0.198355	0	0	0	0.1143	0	1	0.101246	0	0	0	0.0168	0	1	0.0165194	0	0	0	0.0064	0	1	0.00635968	0	0	0	0.1352	0	1	0.116933
10	0	0	1	0.7027	1	1	0.208934	0	0	0	0.1216	0	1	0.106824	0	0	0	0.0197	0	1	0.0193138	0	0	0	0.0061	0	1	0.0060634	0	0	0	0.1499	0	1	0.127443
11	0	0	1	0.6775	1	1	0.218516	0	0	0	0.1295	0	1	0.112741	0	0	0	0.0218	0	1	0.0213269	0	0	0	0.0073	0	1	0.00724743	0	0	0	0.1639	0	1	0.13705
12	0	0	1	0.6518	1	1	0.226979	0	0	0	0.1362	0	1	0.117661	0	0	0	0.0249	0	1	0.0242824	0	0	0	0.0077	0	1	0.00764147	0	0	0	0.1794	0	1	0.14723
13	0	0	1	0.629	1	1	0.233382	0	0	0	0.142	0	1	0.121848	0	0	0	0.0269	0	1	0.026179	0	0	0	0.0087	0	1	0.00862517	0	0	0	0.1934	0	1	0.156012
14	0	0	1	0.6043	1	1	0.239145	0	0	0	0.1452	0	1	0.124129	0	0	0	0.0297	0	1	0.0288208	0	0	0	0.0097	0	1	0.00960687	0	0	0	0.2111	0	1	0.166553
15	0	0	1	0.5854	1	1	0.242731	0	0	0	0.1462	0	1	0.124838	0	0	0	0.0334	0	1	0.0322877	0	0	0	0.0091	0	1	0.00901809	0	0	0	0.2259	0	1	0.174887
16	0	0	1	0.5633	1	1	0.246018	0	0	0	0.1468	0	1	0.125262	0	0	0	0.0378	0	1	0.0363748	0	0	0	0.0101	0	1	0.00999899	0	0	0	0.242	0	1	0.183454
17	0	0	1	0.5464	1	1	0.247872	0	0	0	0.1465	0	1	0.12505	0	0	0	0.0398	0	1	0.0382198	0	0	0	0.0104	0	1	0.0102929	0	0	0	0.2569	1	1	0.190921
18	0	0	1	0.5268	1	1	0.249307	0	0	0	0.1474	0	1	0.125686	0	0	0	0.041	0	1	0.0393229	0	0	0	0.0114	0	1	0.0112712	0	0	0	0.2734	1	1	0.198672
19	0	0	1	0.5088	1	1	0.249948	0	0	0	0.149	0	1	0.126812	0	0	0	0.0419	0	1	0.0401484	0	0	0	0.0122	0	1	0.0120524	0	0	0	0.2881	1	1	0.205119
20	0	0	0	0.4896	1	1	0.249917	0	0	0	0.1494	0	1	0.127092	0	0	0	0.0433	0	1	0.0414293	0	0	0	0.0126	0	1	0.0124425	0	0	0	0.3051	1	1	0.212035
