# Supplementary material for: Health Needs Assessment: Chronic Kidney Disease Secondary to Type 2 Diabetes Mellitus in a Population without Social Security, Mexico 2016–2032
Source: Int J Environ Res Public Health. 2022 Jul 25;19(15):9010. doi: 10.3390/ijerph19159010 (PMC9332051; doi:10.3390/ijerph19159010)
Supplement: Supplementary file 1 [file ijerph-19-09010-s001.zip › Supplementary table S2 30 to 39_sims.xlsx]

## Sheet: Summary_30 to 39_sims
	T2DM with normoalbuminuria	T2DM with normoalbuminuria	T2DM with normoalbuminuria	T2DM with normoalbuminuria	T2DM with normoalbuminuria	T2DM with normoalbuminuria	T2DM with normoalbuminuria	T2DM with microalbuminuria	T2DM with microalbuminuria	T2DM with microalbuminuria	T2DM with microalbuminuria	T2DM with microalbuminuria	T2DM with microalbuminuria	T2DM with microalbuminuria	T2DM with macroalbuminuria	T2DM with macroalbuminuria	T2DM with macroalbuminuria	T2DM with macroalbuminuria	T2DM with macroalbuminuria	T2DM with macroalbuminuria	T2DM with macroalbuminuria	Terminal CKD	Terminal CKD	Terminal CKD	Terminal CKD	Terminal CKD	Terminal CKD	Terminal CKD	Death	Death	Death	Death	Death	Death	Death
Estimate	Min	0.25	0.5	Mean	0.75	Max	Var	Min	0.25	0.5	Mean	0.75	Max	Var	Min	0.25	0.5	Mean	0.75	Max	Var	Min	0.25	0.5	Mean	0.75	Max	Var	Min	0.25	0.5	Mean	0.75	Max	Var
1	0	1	1	0.9644	1	1	0.0343361	0	0	0	0.0197	0	1	0.0193138	0	0	0	0.0008	0	1	0.00079944	0	0	0	0.0014	0	1	0.00139818	0	0	0	0.0137	0	1	0.0135137
2	0	1	1	0.9269	1	1	0.0677632	0	0	0	0.0387	0	1	0.037206	0	0	0	0.0019	0	1	0.00189658	0	0	0	0.0025	0	1	0.002494	0	0	0	0.03	0	1	0.0291029
3	0	1	1	0.892	1	1	0.0963456	0	0	0	0.0572	0	1	0.0539336	0	0	0	0.0039	0	1	0.00388518	0	0	0	0.0033	0	1	0.00328944	0	0	0	0.0436	0	1	0.0417032
4	0	1	1	0.8603	1	1	0.120196	0	0	0	0.0718	0	1	0.0666514	0	0	0	0.0067	0	1	0.00665578	0	0	0	0.0036	0	1	0.0035874	0	0	0	0.0576	0	1	0.0542877
5	0	1	1	0.8308	1	1	0.140585	0	0	0	0.0853	0	1	0.0780317	0	0	0	0.0078	0	1	0.00773993	0	0	0	0.0036	0	1	0.0035874	0	0	0	0.0725	0	1	0.0672505
6	0	1	1	0.7995	1	1	0.160316	0	0	0	0.0974	0	1	0.087922	0	0	0	0.0091	0	1	0.00901809	0	0	0	0.0048	0	1	0.00477744	0	0	0	0.0892	0	1	0.0812515
7	0	1	1	0.7727	1	1	0.175652	0	0	0	0.1088	0	1	0.0969723	0	0	0	0.0112	0	1	0.0110757	0	0	0	0.0052	0	1	0.00517348	0	0	0	0.1021	0	1	0.0916848
8	0	0	1	0.7448	1	1	0.190092	0	0	0	0.1167	0	1	0.103091	0	0	0	0.0138	0	1	0.0136109	0	0	0	0.0058	0	1	0.00576694	0	0	0	0.1189	0	1	0.104773
9	0	0	1	0.7197	1	1	0.201752	0	0	0	0.1254	0	1	0.109686	0	0	0	0.0168	0	1	0.0165194	0	0	0	0.0057	0	1	0.00566808	0	0	0	0.1324	0	1	0.114882
10	0	0	1	0.6956	1	1	0.211762	0	0	0	0.1309	0	1	0.113777	0	0	0	0.0198	0	1	0.0194099	0	0	0	0.0066	0	1	0.0065571	0	0	0	0.1471	0	1	0.125474
11	0	0	1	0.671	1	1	0.220781	0	0	0	0.1358	0	1	0.11737	0	0	0	0.0224	0	1	0.0219004	0	0	0	0.0069	0	1	0.00685308	0	0	0	0.1639	0	1	0.13705
12	0	0	1	0.646	1	1	0.228707	0	0	0	0.1413	0	1	0.121346	0	0	0	0.0253	0	1	0.0246624	0	0	0	0.0077	0	1	0.00764147	0	0	0	0.1797	0	1	0.147423
13	0	0	1	0.6222	1	1	0.235091	0	0	0	0.1448	0	1	0.123845	0	0	0	0.0291	0	1	0.028256	0	0	0	0.0088	0	1	0.00872343	0	0	0	0.1951	0	1	0.157052
14	0	0	1	0.6003	1	1	0.239964	0	0	0	0.1491	0	1	0.126882	0	0	0	0.0303	0	1	0.0293848	0	0	0	0.01	0	1	0.00990099	0	0	0	0.2103	0	1	0.166091
15	0	0	1	0.5767	1	1	0.244142	0	0	0	0.1538	0	1	0.130159	0	0	0	0.0339	0	1	0.0327541	0	0	0	0.0088	0	1	0.00872343	0	0	0	0.2268	0	1	0.175379
16	0	0	1	0.5561	1	1	0.246877	0	0	0	0.1571	0	1	0.132433	0	0	0	0.0348	0	1	0.0335923	0	0	0	0.0096	0	1	0.00950879	0	0	0	0.2424	0	1	0.183661
17	0	0	1	0.5373	1	1	0.248634	0	0	0	0.1566	0	1	0.13209	0	0	0	0.0358	0	1	0.0345218	0	0	0	0.0101	0	1	0.00999899	0	0	0	0.2602	1	1	0.192515
18	0	0	1	0.5181	1	1	0.249697	0	0	0	0.1603	0	1	0.134617	0	0	0	0.0365	0	1	0.0351713	0	0	0	0.0095	0	1	0.00941069	0	0	0	0.2756	1	1	0.199665
19	0	0	0	0.4989	1	1	0.250024	0	0	0	0.1608	0	1	0.134957	0	0	0	0.0381	0	1	0.0366521	0	0	0	0.01	0	1	0.00990099	0	0	0	0.2922	1	1	0.20684
20	0	0	0	0.4823	1	1	0.249712	0	0	0	0.1599	0	1	0.134345	0	0	0	0.0395	0	1	0.0379435	0	0	0	0.0102	0	1	0.010097	0	0	0	0.3081	1	1	0.213196
