# Supplementary material for: Health Needs Assessment: Chronic Kidney Disease Secondary to Type 2 Diabetes Mellitus in a Population without Social Security, Mexico 2016–2032
Source: Int J Environ Res Public Health. 2022 Jul 25;19(15):9010. doi: 10.3390/ijerph19159010 (PMC9332051; doi:10.3390/ijerph19159010)
Supplement: Supplementary file 1 [file ijerph-19-09010-s001.zip › Supplementary table S3 40 to 49_sims.xlsx]

## Sheet: Summary_40 to 49_sims
	T2DM with normoalbuminuria	T2DM with normoalbuminuria	T2DM with normoalbuminuria	T2DM with normoalbuminuria	T2DM with normoalbuminuria	T2DM with normoalbuminuria	T2DM with normoalbuminuria	T2DM with microalbuminuria	T2DM with microalbuminuria	T2DM with microalbuminuria	T2DM with microalbuminuria	T2DM with microalbuminuria	T2DM with microalbuminuria	T2DM with microalbuminuria	T2DM with macroalbuminuria	T2DM with macroalbuminuria	T2DM with macroalbuminuria	T2DM with macroalbuminuria	T2DM with macroalbuminuria	T2DM with macroalbuminuria	T2DM with macroalbuminuria	Terminal CKD	Terminal CKD	Terminal CKD	Terminal CKD	Terminal CKD	Terminal CKD	Terminal CKD	Death	Death	Death	Death	Death	Death	Death
Estimate	Min	0.25	0.5	Mean	0.75	Max	Var	Min	0.25	0.5	Mean	0.75	Max	Var	Min	0.25	0.5	Mean	0.75	Max	Var	Min	0.25	0.5	Mean	0.75	Max	Var	Min	0.25	0.5	Mean	0.75	Max	Var
1	0	1	1	0.9656	1	1	0.03322	0	0	0	0.0189	0	1	0.0185446	0	0	0	0.0011	0	1	0.0010989	0	0	0	0.0012	0	1	0.00119868	0	0	0	0.0132	0	1	0.0130271
2	0	1	1	0.9307	1	1	0.064504	0	0	0	0.037	0	1	0.0356346	0	0	0	0.0023	0	1	0.00229494	0	0	0	0.0023	0	1	0.00229494	0	0	0	0.0277	0	1	0.0269354
3	0	1	1	0.8961	1	1	0.0931141	0	0	0	0.0533	0	1	0.0504642	0	0	0	0.0043	0	1	0.00428194	0	0	0	0.0036	0	1	0.0035874	0	0	0	0.0427	0	1	0.0408808
4	0	1	1	0.8655	1	1	0.116421	0	0	0	0.066	0	1	0.0616502	0	0	0	0.0065	0	1	0.0064584	0	0	0	0.0037	0	1	0.00368668	0	0	0	0.0583	0	1	0.0549066
5	0	1	1	0.8355	1	1	0.137453	0	0	0	0.0782	0	1	0.072092	0	0	0	0.0089	0	1	0.00882167	0	0	0	0.004	0	1	0.0039844	0	0	0	0.0734	0	1	0.0680192
6	0	1	1	0.8068	1	1	0.155889	0	0	0	0.09	0	1	0.0819082	0	0	0	0.0105	0	1	0.0103908	0	0	0	0.0036	0	1	0.0035874	0	0	0	0.0891	0	1	0.0811693
7	0	1	1	0.7768	1	1	0.173399	0	0	0	0.1024	0	1	0.0919234	0	0	0	0.0135	0	1	0.0133191	0	0	0	0.0041	0	1	0.0040836	0	0	0	0.1032	0	1	0.092559
8	0	0	1	0.7483	1	1	0.188366	0	0	0	0.1127	0	1	0.100009	0	0	0	0.0155	0	1	0.0152613	0	0	0	0.0054	0	1	0.00537138	0	0	0	0.1181	0	1	0.104163
9	0	0	1	0.7208	1	1	0.201267	0	0	0	0.1222	0	1	0.107278	0	0	0	0.0181	0	1	0.0177742	0	0	0	0.0062	0	1	0.00616218	0	0	0	0.1327	0	1	0.115102
10	0	0	1	0.6948	1	1	0.212074	0	0	0	0.1272	0	1	0.111031	0	0	0	0.0215	0	1	0.0210399	0	0	0	0.0072	0	1	0.00714887	0	0	0	0.1493	0	1	0.127022
11	0	0	1	0.6718	1	1	0.220507	0	0	0	0.1327	0	1	0.115102	0	0	0	0.0235	0	1	0.02295	0	0	0	0.0081	0	1	0.00803519	0	0	0	0.1639	0	1	0.13705
12	0	0	1	0.6467	1	1	0.228502	0	0	0	0.1376	0	1	0.118678	0	0	0	0.027	0	1	0.0262736	0	0	0	0.0092	0	1	0.00911627	0	0	0	0.1795	0	1	0.147294
13	0	0	1	0.6245	1	1	0.234523	0	0	0	0.1415	0	1	0.12149	0	0	0	0.0291	0	1	0.028256	0	0	0	0.0102	0	1	0.010097	0	0	0	0.1947	0	1	0.156808
14	0	0	1	0.6049	1	1	0.23902	0	0	0	0.1435	0	1	0.12292	0	0	0	0.0302	0	1	0.0292909	0	0	0	0.0105	0	1	0.0103908	0	0	0	0.2109	0	1	0.166438
15	0	0	1	0.5831	1	1	0.243119	0	0	0	0.1461	0	1	0.124767	0	0	0	0.0325	0	1	0.0314469	0	0	0	0.0111	0	1	0.0109779	0	0	0	0.2272	0	1	0.175598
16	0	0	1	0.5621	1	1	0.246168	0	0	0	0.1501	0	1	0.127583	0	0	0	0.0343	0	1	0.0331268	0	0	0	0.0102	0	1	0.010097	0	0	0	0.2433	0	1	0.184124
17	0	0	1	0.5419	1	1	0.248269	0	0	0	0.1529	0	1	0.129535	0	0	0	0.037	0	1	0.0356346	0	0	0	0.0099	0	1	0.00980297	0	0	0	0.2583	1	1	0.1916
18	0	0	1	0.5245	1	1	0.249425	0	0	0	0.1541	0	1	0.130366	0	0	0	0.0379	0	1	0.0364672	0	0	0	0.0105	0	1	0.0103908	0	0	0	0.273	1	1	0.198491
19	0	0	1	0.505	1	1	0.25	0	0	0	0.156	0	1	0.131677	0	0	0	0.039	0	1	0.0374827	0	0	0	0.0112	0	1	0.0110757	0	0	0	0.2888	1	1	0.205415
20	0	0	0	0.4857	1	1	0.24982	0	0	0	0.1576	0	1	0.132776	0	0	0	0.0413	0	1	0.0395983	0	0	0	0.011	0	1	0.0108801	0	0	0	0.3044	1	1	0.211762
