# Supplementary material for: Health Needs Assessment: Chronic Kidney Disease Secondary to Type 2 Diabetes Mellitus in a Population without Social Security, Mexico 2016–2032
Source: Int J Environ Res Public Health. 2022 Jul 25;19(15):9010. doi: 10.3390/ijerph19159010 (PMC9332051; doi:10.3390/ijerph19159010)
Supplement: Supplementary file 1 [file ijerph-19-09010-s001.zip › Supplementary table S4 50 to 59_sims.xlsx]

## Sheet: Summary_50 to 59_sims
	T2DM with normoalbuminuria	T2DM with normoalbuminuria	T2DM with normoalbuminuria	T2DM with normoalbuminuria	T2DM with normoalbuminuria	T2DM with normoalbuminuria	T2DM with normoalbuminuria	T2DM with microalbuminuria	T2DM with microalbuminuria	T2DM with microalbuminuria	T2DM with microalbuminuria	T2DM with microalbuminuria	T2DM with microalbuminuria	T2DM with microalbuminuria	T2DM with macroalbuminuria	T2DM with macroalbuminuria	T2DM with macroalbuminuria	T2DM with macroalbuminuria	T2DM with macroalbuminuria	T2DM with macroalbuminuria	T2DM with macroalbuminuria	Terminal CKD	Terminal CKD	Terminal CKD	Terminal CKD	Terminal CKD	Terminal CKD	Terminal CKD	Death	Death	Death	Death	Death	Death	Death
Estimate	Min	0.25	0.5	Mean	0.75	Max	Var	Min	0.25	0.5	Mean	0.75	Max	Var	Min	0.25	0.5	Mean	0.75	Max	Var	Min	0.25	0.5	Mean	0.75	Max	Var	Min	0.25	0.5	Mean	0.75	Max	Var
1	0	1	1	0.9658	1	1	0.0330337	0	0	0	0.0191	0	1	0.0187371	0	0	0	0.001	0	1	0.0009991	0	0	0	0.0008	0	1	0.00079944	0	0	0	0.0133	0	1	0.0131244
2	0	1	1	0.9295	1	1	0.0655363	0	0	0	0.0384	0	1	0.0369291	0	0	0	0.0018	0	1	0.00179694	0	0	0	0.0013	0	1	0.00129844	0	0	0	0.029	0	1	0.0281618
3	0	1	1	0.8961	1	1	0.0931141	0	0	0	0.055	0	1	0.0519802	0	0	0	0.0032	0	1	0.00319008	0	0	0	0.0027	0	1	0.00269298	0	0	0	0.043	0	1	0.0411551
4	0	1	1	0.8672	1	1	0.115176	0	0	0	0.0673	0	1	0.062777	0	0	0	0.0056	0	1	0.0055692	0	0	0	0.0031	0	1	0.0030907	0	0	0	0.0568	0	1	0.0535791
5	0	1	1	0.8369	1	1	0.136512	0	0	0	0.081	0	1	0.0744464	0	0	0	0.0074	0	1	0.00734597	0	0	0	0.0037	0	1	0.00368668	0	0	0	0.071	0	1	0.0659656
6	0	1	1	0.8071	1	1	0.155705	0	0	0	0.0935	0	1	0.0847662	0	0	0	0.01	0	1	0.00990099	0	0	0	0.0036	0	1	0.0035874	0	0	0	0.0858	0	1	0.0784462
7	0	1	1	0.7788	1	1	0.172288	0	0	0	0.1054	0	1	0.0943003	0	0	0	0.0113	0	1	0.0111734	0	0	0	0.0048	0	1	0.00477744	0	0	0	0.0997	0	1	0.0897689
8	0	1	1	0.7531	1	1	0.185959	0	0	0	0.1116	0	1	0.0991554	0	0	0	0.0149	0	1	0.0146795	0	0	0	0.0045	0	1	0.0044802	0	0	0	0.1159	0	1	0.102477
9	0	0	1	0.7251	1	1	0.19935	0	0	0	0.1193	0	1	0.105078	0	0	0	0.017	0	1	0.0167127	0	0	0	0.0059	0	1	0.00586578	0	0	0	0.1327	0	1	0.115102
10	0	0	1	0.6998	1	1	0.210101	0	0	0	0.1255	0	1	0.109761	0	0	0	0.0199	0	1	0.0195059	0	0	0	0.0066	0	1	0.0065571	0	0	0	0.1482	0	1	0.126249
11	0	0	1	0.6768	1	1	0.218764	0	0	0	0.1312	0	1	0.113998	0	0	0	0.0223	0	1	0.0218049	0	0	0	0.0065	0	1	0.0064584	0	0	0	0.1632	0	1	0.136579
12	0	0	1	0.6508	1	1	0.227282	0	0	0	0.1389	0	1	0.119619	0	0	0	0.0253	0	1	0.0246624	0	0	0	0.007	0	1	0.0069517	0	0	0	0.178	0	1	0.146331
13	0	0	1	0.6266	1	1	0.233996	0	0	0	0.1433	0	1	0.122777	0	0	0	0.0289	0	1	0.0280676	0	0	0	0.0074	0	1	0.00734597	0	0	0	0.1938	0	1	0.156257
14	0	0	1	0.603	1	1	0.239415	0	0	0	0.1489	0	1	0.126741	0	0	0	0.0306	0	1	0.0296666	0	0	0	0.0085	0	1	0.00842859	0	0	0	0.209	0	1	0.165336
15	0	0	1	0.5783	1	1	0.243893	0	0	0	0.1545	0	1	0.130643	0	0	0	0.0326	0	1	0.0315404	0	0	0	0.0091	0	1	0.00901809	0	0	0	0.2255	0	1	0.174667
16	0	0	1	0.5558	1	1	0.246911	0	0	0	0.1555	0	1	0.131333	0	0	0	0.0352	0	1	0.0339644	0	0	0	0.0099	0	1	0.00980297	0	0	0	0.2436	0	1	0.184277
17	0	0	1	0.5345	1	1	0.248835	0	0	0	0.1579	0	1	0.132981	0	0	0	0.0365	0	1	0.0351713	0	0	0	0.0097	0	1	0.00960687	0	0	0	0.2614	1	1	0.193089
18	0	0	1	0.5162	1	1	0.249763	0	0	0	0.1586	0	1	0.133459	0	0	0	0.0378	0	1	0.0363748	0	0	0	0.0099	0	1	0.00980297	0	0	0	0.2775	1	1	0.200514
19	0	0	0	0.4955	1	1	0.250005	0	0	0	0.1613	0	1	0.135296	0	0	0	0.0399	0	1	0.0383118	0	0	0	0.0104	0	1	0.0102929	0	0	0	0.2929	1	1	0.20713
20	0	0	0	0.475	1	1	0.2494	0	0	0	0.162	0	1	0.13577	0	0	0	0.041	0	1	0.0393229	0	0	0	0.0113	0	1	0.0111734	0	0	0	0.3107	1	1	0.214187
