# Supplementary material for: Health Needs Assessment: Chronic Kidney Disease Secondary to Type 2 Diabetes Mellitus in a Population without Social Security, Mexico 2016–2032
Source: Int J Environ Res Public Health. 2022 Jul 25;19(15):9010. doi: 10.3390/ijerph19159010 (PMC9332051; doi:10.3390/ijerph19159010)
Supplement: Supplementary file 1 [file ijerph-19-09010-s001.zip › supplementary table S5 60 to 69_sims.xlsx]

## Sheet: Summary_60 to 69_sims
	T2DM with normoalbuminuria	T2DM with normoalbuminuria	T2DM with normoalbuminuria	T2DM with normoalbuminuria	T2DM with normoalbuminuria	T2DM with normoalbuminuria	T2DM with normoalbuminuria	T2DM with microalbuminuria	T2DM with microalbuminuria	T2DM with microalbuminuria	T2DM with microalbuminuria	T2DM with microalbuminuria	T2DM with microalbuminuria	T2DM with microalbuminuria	T2DM with macroalbuminuria	T2DM with macroalbuminuria	T2DM with macroalbuminuria	T2DM with macroalbuminuria	T2DM with macroalbuminuria	T2DM with macroalbuminuria	T2DM with macroalbuminuria	Terminal CKD	Terminal CKD	Terminal CKD	Terminal CKD	Terminal CKD	Terminal CKD	Terminal CKD	Death	Death	Death	Death	Death	Death	Death
Estimate	Min	0.25	0.5	Mean	0.75	Max	Var	Min	0.25	0.5	Mean	0.75	Max	Var	Min	0.25	0.5	Mean	0.75	Max	Var	Min	0.25	0.5	Mean	0.75	Max	Var	Min	0.25	0.5	Mean	0.75	Max	Var
1	0	1	1	0.9627	1	1	0.0359123	0	0	0	0.0185	0	1	0.0181596	0	0	0	0.0011	0	1	0.0010989	0	0	0	0.001	0	1	0.0009991	0	0	0	0.0167	0	1	0.0164228
2	0	1	1	0.9251	1	1	0.0692969	0	0	0	0.0385	0	1	0.0370215	0	0	0	0.0021	0	1	0.0020958	0	0	0	0.0016	0	1	0.0015976	0	0	0	0.0327	0	1	0.0316339
3	0	1	1	0.8914	1	1	0.0968157	0	0	0	0.0546	0	1	0.051624	0	0	0	0.0038	0	1	0.00378594	0	0	0	0.0028	0	1	0.00279244	0	0	0	0.0474	0	1	0.0451578
4	0	1	1	0.8604	1	1	0.120124	0	0	0	0.0664	0	1	0.0619972	0	0	0	0.0061	0	1	0.0060634	0	0	0	0.0031	0	1	0.0030907	0	0	0	0.064	0	1	0.05991
5	0	1	1	0.8291	1	1	0.141707	0	0	0	0.0801	0	1	0.0736914	0	0	0	0.0078	0	1	0.00773993	0	0	0	0.0041	0	1	0.0040836	0	0	0	0.0789	0	1	0.0726821
6	0	1	1	0.7982	1	1	0.161093	0	0	0	0.092	0	1	0.0835444	0	0	0	0.0104	0	1	0.0102929	0	0	0	0.0049	0	1	0.00487648	0	0	0	0.0945	0	1	0.0855783
7	0	1	1	0.7726	1	1	0.175707	0	0	0	0.1023	0	1	0.0918439	0	0	0	0.0133	0	1	0.0131244	0	0	0	0.0055	0	1	0.0054703	0	0	0	0.1063	0	1	0.0950098
8	0	0	1	0.7459	1	1	0.189552	0	0	0	0.1106	0	1	0.0983775	0	0	0	0.0158	0	1	0.0155519	0	0	0	0.0056	0	1	0.0055692	0	0	0	0.1221	0	1	0.107202
9	0	0	1	0.7182	1	1	0.202409	0	0	0	0.1192	0	1	0.105002	0	0	0	0.0176	0	1	0.017292	0	0	0	0.0063	0	1	0.00626094	0	0	0	0.1387	0	1	0.119474
10	0	0	1	0.6926	1	1	0.212927	0	0	0	0.1246	0	1	0.109086	0	0	0	0.0208	0	1	0.0203694	0	0	0	0.0063	0	1	0.00626094	0	0	0	0.1557	0	1	0.131471
11	0	0	1	0.6691	1	1	0.221427	0	0	0	0.128	0	1	0.111627	0	0	0	0.0245	0	1	0.0239021	0	0	0	0.0064	0	1	0.00635968	0	0	0	0.172	0	1	0.14243
12	0	0	1	0.648	1	1	0.228119	0	0	0	0.1299	0	1	0.113037	0	0	0	0.0279	0	1	0.0271243	0	0	0	0.0069	0	1	0.00685308	0	0	0	0.1873	0	1	0.152234
13	0	0	1	0.6269	1	1	0.23392	0	0	0	0.1334	0	1	0.115616	0	0	0	0.0293	0	1	0.0284444	0	0	0	0.0092	0	1	0.00911627	0	0	0	0.2012	0	1	0.160735
14	0	0	1	0.6026	1	1	0.239497	0	0	0	0.1401	0	1	0.120484	0	0	0	0.0309	0	1	0.0299482	0	0	0	0.0096	0	1	0.00950879	0	0	0	0.2168	0	1	0.169815
15	0	0	1	0.5797	1	1	0.243672	0	0	0	0.1445	0	1	0.123632	0	0	0	0.0313	0	1	0.0303233	0	0	0	0.0095	0	1	0.00941069	0	0	0	0.235	0	1	0.179793
16	0	0	1	0.556	1	1	0.246889	0	0	0	0.1491	0	1	0.126882	0	0	0	0.0331	0	1	0.0320076	0	0	0	0.01	0	1	0.00990099	0	0	0	0.2518	1	1	0.188416
17	0	0	1	0.5341	1	1	0.248862	0	0	0	0.1514	0	1	0.128491	0	0	0	0.0357	0	1	0.034429	0	0	0	0.0099	0	1	0.00980297	0	0	0	0.2689	1	1	0.196612
18	0	0	1	0.5172	1	1	0.249729	0	0	0	0.151	0	1	0.128212	0	0	0	0.0358	0	1	0.0345218	0	0	0	0.0109	0	1	0.0107823	0	0	0	0.2851	1	1	0.203838
19	0	0	0	0.4999	1	1	0.250025	0	0	0	0.1519	0	1	0.128839	0	0	0	0.0368	0	1	0.0354493	0	0	0	0.0111	0	1	0.0109779	0	0	0	0.3003	1	1	0.210141
20	0	0	0	0.4814	1	1	0.249679	0	0	0	0.1525	0	1	0.129257	0	0	0	0.0382	0	1	0.0367444	0	0	0	0.0127	0	1	0.01254	0	0	0	0.3152	1	1	0.215871
