# Supplementary material for: Health Needs Assessment: Chronic Kidney Disease Secondary to Type 2 Diabetes Mellitus in a Population without Social Security, Mexico 2016–2032
Source: Int J Environ Res Public Health. 2022 Jul 25;19(15):9010. doi: 10.3390/ijerph19159010 (PMC9332051; doi:10.3390/ijerph19159010)
Supplement: Supplementary file 1 [file ijerph-19-09010-s001.zip › Supplementary table S6 70 to 79_sims.xlsx]

## Sheet: Summary_70 to 79_sims
	T2DM with normoalbuminuria	T2DM with normoalbuminuria	T2DM with normoalbuminuria	T2DM with normoalbuminuria	T2DM with normoalbuminuria	T2DM with normoalbuminuria	T2DM with normoalbuminuria	T2DM with microalbuminuria	T2DM with microalbuminuria	T2DM with microalbuminuria	T2DM with microalbuminuria	T2DM with microalbuminuria	T2DM with microalbuminuria	T2DM with microalbuminuria	T2DM with macroalbuminuria	T2DM with macroalbuminuria	T2DM with macroalbuminuria	T2DM with macroalbuminuria	T2DM with macroalbuminuria	T2DM with macroalbuminuria	T2DM with macroalbuminuria	Terminal CKD	Terminal CKD	Terminal CKD	Terminal CKD	Terminal CKD	Terminal CKD	Terminal CKD	Death	Death	Death	Death	Death	Death	Death
Estimate	Min	0.25	0.5	Mean	0.75	Max	Var	Min	0.25	0.5	Mean	0.75	Max	Var	Min	0.25	0.5	Mean	0.75	Max	Var	Min	0.25	0.5	Mean	0.75	Max	Var	Min	0.25	0.5	Mean	0.75	Max	Var
1	0	1	1	0.9644	1	1	0.0343361	0	0	0	0.0199	0	1	0.0195059	0	0	0	0.0008	0	1	0.00079944	0	0	0	0.001	0	1	0.0009991	0	0	0	0.0139	0	1	0.0137082
2	0	1	1	0.928	1	1	0.0668227	0	0	0	0.0389	0	1	0.0373905	0	0	0	0.0017	0	1	0.00169728	0	0	0	0.0019	0	1	0.00189658	0	0	0	0.0295	0	1	0.0286326
3	0	1	1	0.8948	1	1	0.0941424	0	0	0	0.0549	0	1	0.0518912	0	0	0	0.0028	0	1	0.00279244	0	0	0	0.0031	0	1	0.0030907	0	0	0	0.0444	0	1	0.0424329
4	0	1	1	0.8625	1	1	0.118606	0	0	0	0.0702	0	1	0.0652785	0	0	0	0.0051	0	1	0.0050745	0	0	0	0.004	0	1	0.0039844	0	0	0	0.0582	0	1	0.0548182
5	0	1	1	0.8311	1	1	0.140387	0	0	0	0.0821	0	1	0.0753671	0	0	0	0.0071	0	1	0.0070503	0	0	0	0.0048	0	1	0.00477744	0	0	0	0.0749	0	1	0.0692969
6	0	1	1	0.8011	1	1	0.159355	0	0	0	0.0958	0	1	0.086631	0	0	0	0.0096	0	1	0.00950879	0	0	0	0.0049	0	1	0.00487648	0	0	0	0.0886	0	1	0.0807581
7	0	1	1	0.7706	1	1	0.176793	0	0	0	0.1082	0	1	0.0965024	0	0	0	0.0122	0	1	0.0120524	0	0	0	0.0054	0	1	0.00537138	0	0	0	0.1036	0	1	0.0928763
8	0	0	1	0.7423	1	1	0.19131	0	0	0	0.1172	0	1	0.103475	0	0	0	0.0154	0	1	0.0151644	0	0	0	0.006	0	1	0.0059646	0	0	0	0.1191	0	1	0.104926
9	0	0	1	0.7169	1	1	0.202975	0	0	0	0.1242	0	1	0.108785	0	0	0	0.0186	0	1	0.0182559	0	0	0	0.0063	0	1	0.00626094	0	0	0	0.134	0	1	0.116056
10	0	0	1	0.6916	1	1	0.213311	0	0	0	0.1291	0	1	0.112444	0	0	0	0.0218	0	1	0.0213269	0	0	0	0.0069	0	1	0.00685308	0	0	0	0.1506	0	1	0.127932
11	0	0	1	0.6694	1	1	0.221326	0	0	0	0.1365	0	1	0.11788	0	0	0	0.0232	0	1	0.022664	0	0	0	0.0065	0	1	0.0064584	0	0	0	0.1644	0	1	0.137386
12	0	0	1	0.6421	1	1	0.229831	0	0	0	0.1418	0	1	0.121705	0	0	0	0.026	0	1	0.0253265	0	0	0	0.0087	0	1	0.00862517	0	0	0	0.1814	0	1	0.148509
13	0	0	1	0.6206	1	1	0.235479	0	0	0	0.1446	0	1	0.123703	0	0	0	0.0279	0	1	0.0271243	0	0	0	0.0096	0	1	0.00950879	0	0	0	0.1973	0	1	0.158389
14	0	0	1	0.5977	1	1	0.240479	0	0	0	0.1474	0	1	0.125686	0	0	0	0.0295	0	1	0.0286326	0	0	0	0.0112	0	1	0.0110757	0	0	0	0.2142	0	1	0.168335
15	0	0	1	0.5769	1	1	0.244111	0	0	0	0.1466	0	1	0.125121	0	0	0	0.0331	0	1	0.0320076	0	0	0	0.0116	0	1	0.0114666	0	0	0	0.2318	0	1	0.178087
16	0	0	1	0.5548	1	1	0.247022	0	0	0	0.1491	0	1	0.126882	0	0	0	0.0361	0	1	0.0348003	0	0	0	0.0126	0	1	0.0124425	0	0	0	0.2474	0	1	0.186212
17	0	0	1	0.536	1	1	0.248729	0	0	0	0.1509	0	1	0.128142	0	0	0	0.0369	0	1	0.0355419	0	0	0	0.0131	0	1	0.0129297	0	0	0	0.2631	1	1	0.193898
18	0	0	1	0.513	1	1	0.249856	0	0	0	0.1533	0	1	0.129812	0	0	0	0.0398	0	1	0.0382198	0	0	0	0.013	0	1	0.0128323	0	0	0	0.2809	1	1	0.202015
19	0	0	0	0.4933	1	1	0.24998	0	0	0	0.156	0	1	0.131677	0	0	0	0.0409	0	1	0.0392311	0	0	0	0.0125	0	1	0.012345	0	0	0	0.2973	1	1	0.208934
20	0	0	0	0.4779	1	1	0.249537	0	0	0	0.1562	0	1	0.131815	0	0	0	0.0417	0	1	0.0399651	0	0	0	0.0125	0	1	0.012345	0	0	0	0.3117	1	1	0.214565
